# Supplementary material for: Impact of Computed Tomography-Defined Osteopenia on Outcomes of Transcatheter Aortic Valve Implantation: A Single-Center Retrospective Study
Source: J Clin Med. 2025 Oct 11;14(20):7182. doi: 10.3390/jcm14207182 (PMC12564642; doi:10.3390/jcm14207182)
Supplement: Supplementary file 1 [file jcm-14-07182-s001.zip]

Archive with 1 entries (1 files):
- jcm-3900162-supplementary.pdf
